# Supplementary material for: Tools for Assessing Cardiovascular Disease Risk Factors in Underserved Young Adult Populations: A Systematic Review
Source: Int J Environ Res Public Health. 2021 Dec 17;18(24):13305. doi: 10.3390/ijerph182413305 (PMC8707965; doi:10.3390/ijerph182413305)
Supplement: Supplementary file 1 [file ijerph-18-13305-s001.zip]

Archive with 1 entries (1 files):
- ijerph-1468401-supplementary.pdf
